# Supplementary material for: Automated Detection of Change of Direction in Basketball Players Using Xsens Motion Tracking
Source: Sensors (Basel). 2025 Feb 5;25(3):942. doi: 10.3390/s25030942 (PMC11820490; doi:10.3390/s25030942)
Supplement: Supplementary file 1 [file sensors-25-00942-s001.zip]

Archive with 1 entries (1 files):
- sensors-3428245-supplementary.pdf
